# Supplementary material for: Functional Iron-Transport Genes—TF and TMPRSS6—As Genetic Determinants of Transferrin and Fasting Glucose in a Kazakh Adult Cohort: A Whole-Exome Sequencing Pilot Study
Source: Int J Mol Sci. 2026 Jun 14;27(12):5374. doi: 10.3390/ijms27125374 (PMC13299320; doi:10.3390/ijms27125374)
Supplement: Supplementary file 1 [file ijms-27-05374-s001.zip]

Archive with 1 entries (1 files):
- ijms-4364418-supplementary.pdf
